# Supplementary material for: TBK 1‐Associated Primary Lateral Sclerosis Followed by Right Temporal Variant Frontotemporal Dementia
Source: Ann Clin Transl Neurol. 2026 Feb 5;13(5):1073–7. doi: 10.1002/acn3.70329 (PMC13161887; doi:10.1002/acn3.70329)
Supplement: Supplementary file 2 — Table S1: Literature review of primary lateral sclerosis cases harboring TBK1 variants. [file ACN3-13-1073-s001.xlsx]

## Sheet: Sheet1
	Supplementary Table 1: Literature review of primary lateral sclerosis cases with TBK1 variants
	Authors	Year	Case No.	Sex	Age at onset (year)	Duration (years)	Initial symptoms or onset site	TBK1 variant	Classification (ACMG)	FTD comorbidity	Family history
	Gómez-Tortosa E, et al. [6]	2017	Fam1-1	M	66	9	ND	c.1717C>G (p.Arg573Gly)	Uncertain significance	None	Present (PLS, FTD)
			Fam1-2	M	61	> 6	Dysarthria	c.1717C>G (p.Arg573Gly)	Uncertain significance	None	Present (PLS, FTD)
	Costa MR, et al. and Corcia P, et al. [7, 8]	2019, 2021	Fam1-1	F	64	> 5	Left spastic hemiparesis	c.2044del (p.Thr682HisfsTer2)	Likely pathogenic	None	Present (ALS)
	de Boer EMJ, et al. [9]	2023	Fam1-1	F	66	6.2	ND	c.649G>A (p.Gly217Arg)	Pathogenic	None	Present (PLS)
			Fam1-2	M	75	5.2	ND	c.649G>A (p.Gly217Arg)	Pathogenic	None	Present (PLS)
			Fam2-1	F	62	4.3	ND	c.87G>A (predicted splicing abnormality)	Likely pathogenic	Prosopagnosia noted, but no description of morphological abnormalities.	None
	Manini A, et al. [10]	2025	Fam1-1	F	68	6	Lower limb	c.1348delA (p.Ile450Lysfs*15)	Pathogenic	None	Not available
	Abbreviations: ACMG, American College of Medical Genetics and Genomics; ND, not described; F, female; FTD, frontotemporal dementia; M, male; PLS, primary lateral sclerosis.
