# Supplementary material for: TBK 1‐Associated Primary Lateral Sclerosis Followed by Right Temporal Variant Frontotemporal Dementia
Source: Ann Clin Transl Neurol. 2026 Feb 5;13(5):1073–7. doi: 10.1002/acn3.70329 (PMC13161887; doi:10.1002/acn3.70329)
Supplement: Supplementary file 3 — Table S2: Literature review of cases of right temporal lobe atrophy harboring TBK1 variants. [file ACN3-13-1073-s003.xlsx]

## Sheet: Sheet1
	Supplementary Table 2: Literature review of cases of right temporal lobe atrophy with TBK1 variants
	Authors	Year	Case No.	Sex	Age at onset (years)	Duration (years)	Clinical phenotype	TBK1 variant	Classification (ACMG)	PLS or ALS comorbidity	Family history
	Van Mossevelde S, et al. [11]	2016	Fam1-1	M	69	6	bvFTD (no prosopagnosia)	c.1927_1929delGAA (p.Glu643del)	Pathogenic	None	Present (ALS, FTD)
			Fam1-2	F	61	13	bvFTD (no prosopagnosia)	c.1927_1929delGAA (p.Glu643del)	Pathogenic	None	Present (ALS, FTD)
			Fam1-3	F	62	11	bvFTD (no prosopagnosia)	c.1927_1929delGAA (p.Glu643del)	Pathogenic	ALS	Present (ALS, FTD)
			Fam2-1	F	64	> 9	bvFTD (no prosopagnosia)	No further details	−	None	Present (no further details)
	Koriath CA, et al. [12]	2017	Fam1-1	M	63	9	bvFTD (with anomia, prosopagnosia)	c.2114_2126del (p.Ala705fs)	Likely pathogenic	None	Present (no further details)
	Abbreviations: ACMG, American College of Medical Genetics and Genomics; ALS, amyotrophic lateral sclerosis; bvFTD, behavior variant frontotemporal dementia; F, female; FTD, frontotemporal dementia; M, male; PLS, primary lateral sclerosis.
